# Supplementary material for: Detection and Control of Fusarium oxysporum from Soft Rot in Dendrobium officinale by Loop-Mediated Isothermal Amplification Assays
Source: Biology (Basel). 2021 Nov 5;10(11):1136. doi: 10.3390/biology10111136 (PMC8615024; doi:10.3390/biology10111136)
Supplement: Supplementary file 1 [file biology-10-01136-s001.zip]

Archive with 1 entries (1 files):
- biology-1433237-supplementary.pdf
